# Supplementary material for: Metabolites Profiling and Bioassays Reveal Bassia indica Ethanol Extract Protective Effect against Stomach Ulcers Development via HMGB1/TLR-4/NF-κB Pathway
Source: Antioxidants (Basel). 2023 Jun 12;12(6):1263. doi: 10.3390/antiox12061263 (PMC10294802; doi:10.3390/antiox12061263)
Supplement: Supplementary file 1 [file antioxidants-12-01263-s001.zip]

Archive with 1 entries (1 files):
- antioxidants-2423101-supplementary.pdf
